# Supplementary material for: A scoping review of evaluation frameworks and their applicability to real-world physical activity and dietary change programme evaluation
Source: BMC Public Health. 2020 Jun 26;20:1000. doi: 10.1186/s12889-020-09062-0 (PMC7318477; doi:10.1186/s12889-020-09062-0)
Supplement: Supplementary file 1 — Additional File 1. Brief descriptions of the frameworks.xlsx. A short summary of each framework based on the stated scope and aim provided by the original authors of each framework. [file 12889_2020_9062_MOESM1_ESM.xlsx]

## Sheet: AF 1. Descriptions of Framework
Framework Name	Framework Long Name	Brief description based on author's stated scope or aim of the framework	Reference(s)
Evaluating Sport & Physical Activity	Evaluating sport and physical activity interventions: a guide for practitioners	This guidance aims to address key issues that need to be considered when evaluating the impact of interventions on sport and physical activity. The guide is aimed at practitioners, managers & commissioners from local authorities, PCTs & community sports networks. Guidance as a set of steps: Stage 1 Planning, Stage 2 Measurement, Stage 3 Data Analysis, Stage 4 Dissemination.	Dugdill, L. Stratton, G. Evaluating sport and physical activity interventions: a guide for practitioners: London: Sport England, The University of Salford, Department of Health, North West Region Public Health Group & Liverpool John Moores University; 2007
Physical Activity Evaluation Handbook	Physical Activity Evaluation Handbook	The handbook describes in detail the six steps of the CDC framework and the standards (is the evaluation useful, feasible, accurate and fair) and provides worksheets to help apply each step to physical activity programs.	US Department of Health & Human Services. (2002) Physical activity evaluation handbook. Atlanta GA: US Department of Health and Human Services Centres for disease control and prevention; 2002
Sport England Evaluation Framework	Sport England Evaluation Framework	Easy-to-follow guidance and resources to help practitioners develop their own approach to measuring and evaluating work. Six steps: 1. Define purpose and rationale, 2. Identify measurement and evaluation priorities, 3. Decide the level of evaluation, 4. Select data collection methods and tools, 5. Develop and implement measurement tools, 6. Reflect on learning and adopt and improve delivery.	Sport England. Evaluation Framework: Measurement and Evaluation Guidance Tools and Resources. London: Sport England; n.d. Online resource accessed 06 August 2018 from https://evaluationframework.sportengland.org/
Standard Evaluation Framework (SEF) for Physical Activity	Standard Evaluation Framework (SEF) for physical activity interventions	Provides an evidence based framework intended to be flexible and adaptable to the needs of the intervention. It provides detailed, specific guidance on the following areas: how to identify appropriate physical activity outcomes for evaluating different types of intervention, how to define suitable measures for different types of physical activity outcome, how to approach the challenges of assessi…	Cavill, N., Roberts, K., Rutter, H. Standard Evaluation Framework for Physical Activity Interventions. Oxford: National Obesity Observatory; 2012
Guide for Effective Nutrition Interventions and Education (GENIE)	Guide for Effective Nutrition Interverntions and Education (GENIE)	A tool for nutrition education practitioners, researchers and program funding agencies to acccurately assess the quality of nutrition program plans. GENIE was designed as a self-assessment tool, the checklist consists of 9 Categories (1. Programme description, 2. Goal, 3. Framework, 4. Setting, recruitment & retention, 5. Instructional methods, 6. Programme content, 7. Materials, 8. Evaluation, 9…	Hand RK, Abram JK, Ziegler PJ, Parrott JS, Steiber AL. Development and Validation of the Guide for Effective Nutrition Interventions and Education (GENIE): A Tool for Assessing the Quality of Proposed Nutrition Education Programs. Journal Of Nutrition Education andBehavior. 2015;47(4):308-16; Abram JK, Hand RK, Ziegler PJ, Parrott JS, Steiber AL. 2015 What is your Nutrition Program Missing? Findi…
Standard Evaluation Framework (SEF) for Dietary Interventions	Standard Evaluation Framework (SEF) for dietary interventions	Provides an evidence based framework intended to be flexible and adaptable to the needs of the intervention. It provides detailed, specific guidance on the following areas: how to identify appropriate dietary outcomes for evaluating different types of intervention, how to define suitable measures for different types of dietary outcome, how to approach the challenges of assessing and measuring die…	Cavill N, Roberts K, Rutter, H. Standard Evaluation Framework for Dietary Interventions. London: National Obesity Observatory. 2012
Empowerment Framework for Nutrition	Study framework to link empowerment when implementing and evaluating a healthy nutrition intervention	Provides a methodology that allows evaluation of empowerment processes and outcomes as well as outcomes on the nutrition level. A framework that accounts for the complexity of an empowerment approach by making it manageable for health promotion practice and research in the field of healthy nutrition.	Brandstetter S, Curbach J, Lindacher J, Rueter B, Warrelmann B, Loss J. Empowerment for healthy nutriton in German communities: a study framework. Health Promotion International. 2017;32(3): 500-510
Center of Excellence for Training and Research Translation (Center TRT) Framework	Centre TRT's evaluation framework for obesity prevention policy interventions	The framework provides an overview, with the intention that practitioners will select and adapt those components that are relevant to the stage of their initiatives. The framework is organised according to standard sections of a logic model: inputs, activities, outputs and outcomes. Provides guidance on 6 key evaluation steps: engaging stakeholders, describing the program, focusing the evaluation…	Leeman J, Sommers J, Vu M, Jernigan J, Payne G, Thompson D, et al. An evaluation framework for obesity prevention policy interventions. Preventing Chronic Disease. 2012; 9(6). doi:10.5888/pcd9.110322
Public Health England (PHE) Guide to Evaluation of Weight Management, Physical Activity & Diet	Evaluation of weight management, physical activity and dietary interventions: an introductory guide	This guide is written primarily for practitioners interested in evaluation of weight management, physical activity and dietary programmes. This guide is mainly concerned with introducing the reader to pragmatic evaluations of projetcs that are being delivered in practice as opposed to research settings. Outlines a step-by-step guide to planning, designing and conducting an evaluation, based on th…	Cavill N, Roberts K, Ells L. (2015) Evaluation of weight management, physical activity and dietary interventions: an introductory guide. Oxford: Public Health England. 2015; PHE publications gateway number 2015090
Good Practice Appraisal Tool (GPAT)	Good Practice Appraisal Tool (GPAT)	The purpose of the tool is to systematically assess the quality of programmes that target children, adolescents or adults. A questionnaire of 43 questions to capture data related to the main intervention characteristics, monitoring and evaluation processes and measurements, and implementation. Provides a checklist for reviewers to assess the information gathered in the questionnaire and a score s…	World Health Organisation Regional Office of Europe. Good Practice Appraisal Tool for Obesity Prevention Programmes,Pprojects, Initiatives and Interventions. Copenhagen: World Health Organization. 2011. Available from:http://www.euro.who.int/__data/assets/pdf_file/0007/149740/e95686.pdf.
Obesity Prevention through European Network (OPEN) Tool	Multilevel framework for health program evaluation	A structured set of 56 questions. Provides guidance to assess programme components at national and/or local level, including political support, public private partnerships, support services, evidence and evaluation. Identifies a balanced mix of quantitative and qualitative processes for data collection on the coordination teams, the programmes/initiatives and on the implementation process.	Mantziki K, Renders CM, Westerman MJ, Mayer J, Borys JM, Seidell JC Tools for a systematic appraisal of integrated community-based approaches to childhood obesity. BMC Public Health. 2018; 18(1):189; OPEN COMMUNITY-BASED PROGRAMMES METHODOLOGY ASSESSMENT: TOOLS AND RESULTS accessed at http://openprogram.eu/toolbox/2016/12/30/community-based-programmes-methodology-assessment
Standard Evaluation Framwework (SEF) for Weight Management	Standard Evaluation Framework (SEF) for weight management interventions	Provides an evidence based framework intended to be flexible and adaptable to the needs of the intervention. Provides a comprehensive list of 58 evaluation criteria, identified as essential or desirable, and information on collecting data.	Roberts K, Cavill N, Rutter H. Standard Evaluation framework for weight management interventions. London: National Obesity Observatory. 2009
NICE Guidance: Behaviour Change	Six step development model for the evaluation of health promotion programmes	Provides gneral guidance on evaluation of elements of behaviour change interventions and programmes, highlighting use of process and outcome measures to assess effectiveness, acceptability, feasability, equity and safety. Links to MRC guidance, National Competency Framework, and other NICE and PHE guidance.	National Institute for Health and Care Excellence (NICE) Behaviour Change: Individual Approaches [Public Health Guideline PH49] London: NICE (ONLINE recources) 2014. Accessed from https://www.nice.org.uk/Guidance/ph6 on 16.11.2018; NICE Recommendations https://www.nice.org.uk/guidance/ph49/chapter/1-Recommendations#recommendation-16-evaluate-behaviour-change-interventions
Cross-site Evaluation Tool	Cross-site evaluation tool for diverse health interventions	The cross site evaluation tool contains four sections: evidence-based practice, research based learning/evaluation (process, impact, outcome indicators), cultural competence, sustainability. A flexible evaluation tool that leads staff through the elements of Evidence Based Public Health.	Kruger DJ, Morrel-Samuels S, Davis-Satteria L, Harris-Ellis BJ, Slonim A. Developing a Cross-Site Evaluation Tool for Diverse Health Interventions. Health Promotion Practice. 2010; 11(4): 555-561
Evaluating Complex Community-Based Health Promotion (HP)	Planning, implementation and evaluation conceptual model	A model that builds on developmental evaluation by integrating program theory and complexity theory and by applying a specific health promotion lens. The proposed model emphasises recognising and responding to changing contexts and emerging outcomes, providing rapid feedback and facilitating reflexive practice.	Jolley, G. Evaluating complex community-based health promotion: Addressing the challenges. Evaluation and Program Planning. 2014; 45:71-81
Evaluation of Health Education	Evaluation of Health Education programs: current assessment and future directions	These recommendations are aimed especially at researchers and funding agencies as a set of guidelines for consideration in designing and conducting evaluations in health education interventions. Organized by the following categories: general evaluation considerations, context evaluation, process evaluation, impact evaluation, outcome evaluation, and types of data collected.	Israel BA, Cummings KM, Dignan MB, Heaney CA, Perales DP, Simons-Morton BG, et al. Evaluation of Health Education Programs: Current Assessment and Future Directions. Health Education Quarterly. 1995; 22(3):364-289
Evaluation of Healthy Community Initiatives	Guiding principles for knowledge development and evaluation in healthy community initiatives	Provides guiding principles to consider in evaluation that taken together provide a platform from which to design a knowledge development and evaluation process.	Poland BD. (1996) Knowledge development and evaluation in, of and for Healthy Community Initiatives. Part 1: Guiding principles. Health Promotion International. 1996;11(3):237-247
Health Workers Guide	Evaluating Health Promotion: A Health Workers Guide	Written for practitioners designing and running programmes. This book provides a comprehensive guide to the evaluation process, using examples to illustrate the key steps. Topics covered in the early chapters are on needs assessment and programme planning. Later chapters outline methods for assessing programme activity and progamme effects. The second half of the book describes particular skills …	Hawe P, Dageling D, Hall J. Evaluating Health Promotion: A Health Workers Guide. Sydney: Maclennan & Petty Pty Ltd; 1990.
Kellogg Foundation Evaluation Handbook	Step-by-step guide to Evaluation	A comprehensive handbook offering detailed guidance and steps to understand the evaluation process. It is designed for people who have little to no exposure to formal evaluation training and provides a starting point for them as they consider evaluating their work. 2017 handbook is an update of the 2004 handbook.	W.K. Kellogg Foundation. The Step-by-Step Guide to Evaluation: How to Become Savvy Evaluation Consumers. USA: W.K. Kellogg Foundation. 2017, Available from https://www.wkkf.org/resource-directory/resource/2010/w-k-kellogg-foundation.
MRC Complex Intervention Guidance	MRC Developing and evaluating complex interventions: new guidance	Provides guidance on the development, piloting, evaluation, reporting and implementation of complex interventions to improve health. It is intended to help researchers to choose appropriate methods and research funders to understand the constraints on evaluation design. Provides a flexible model of the process, giving due weight to the development and implementation phases, as well as to evaluati…	Craig P, Dieppe P, Macintyre S, Michie S, Nazareth I, Petticrew M. Developing and evaluating complex interventions: the new MRC guidance. British Medical Journal. 2008;337 (e1655); doi 10.1136/bmj.a1655. Craig P, Dieppe P, Macintyre S, Michie S, Nazareth I, Petticrew M. Deeloping and evaluating complex interventions: new guidance. 2008; Available from http://www.mrc.ac.uk/complexinterventionsguid…
MRC Using Natural Experiments		The MRC guidance on using natural experiments is intended to help researchers and users, funders and publishers of research evidence make the best use of natural experimental approaches to evaluating population health interventions. Provides guidance on when to use a natural experiment approach, how to plan and design evaluations, how to assess the quality of studies that use observational data t…	Craig P, Cooper C, Gunnell D, Haw S, Lawson K, Macintyre S, et al. Using natural experiments to evaluate population health interventions: guidance for producers and users of evidence. London:Medical Research Council; 2012. Available from https://mrc.ukri.org/documents/pdf/natural-experiments-guidance/. Craig P, Cooper C, Gunnell D, Haw S, Lawson K, Macintyre S, et al. Using natural experiments to…
Setting Standards	Setting standards in community-based health promotion evaluation	Recommends a comprehensive and diverse set of standards, & use of an inclusive, empowering process of dialogue with stakeholders. Identifies eight types of standards to be considered in evaluation (arbitrary, experiential, utility, historical, scientific, normative, propriety and feasability). Step 1 is to identify the objects of interest that may include processes, impacts and outcomes. Step 2 i…	Judd J, Frankish CJ, Moulton G. Setting Satndards in the evaluation of community-based health promotion programmes - a unifying approach. Health Promotion Internnational. 2001;16(4):367-80
WHO Recommendations	Recommendations for health promotion evaluation	Guidance to policy makers and other decision makers who can influence resources for planning, implementing and evaluating health promotion initiatives. Main purpose was to increase the quality, appropriateness and use of evaluations of health promotion programmes, policies and activities. Provides a set of conclusions and seven recommendations for good practice, including principles of participat…	World Health Organization. Health Promotion Evaluation: Recommendations to Policy-Makers. Report of the WHO European Working group on Health Promotion Evaluation. Geneva: World Health Organization; 1998
Centers for Disease Control and Prevention (CDC) Framework	Centers for Disease Control and Prevention (CDC) Framework for program evaluation in public health	A practical, nonprescriptive tool, designed to summarize and organize the essential elements to guide public health professionals in their use of program evaluation. Consists of 6 steps in evaluation practice (engage stakeholders, describe the program, focus the evaluation design, gather credible evidence, justify conclusions, ensure use and share lessons learned), and 30 standards for effective …	Centers for Disease Control and Prevention (CDC). Framework for program evaluation in public health. MMWR 1999;48(No. RR-11):[inclusive page numbers]; Milstein B, Wetherhall S. A Framework Featuring Steps and Standards for Program Evaluation. Health Promotion Practice. 2000;1(3):221-8
Evaluation Framework for Community Health	Evaluation framework for community health programs	Provides a framework that emphasises program evaluation as a practical and ongoing process that involves program staff, community members, as well as evaluation experts. The handbook describes in detail the six steps of the CDC framework and the standards and provides further descriptions of elements in each stage and examples.	The Centre for the Advancement of Community Based Public Health. An Evaluation Framework for Community Health Programs. Durham, NC: The Centre for the Advancement of Community Based Public Health. 2000
Evaluation in Health Promotion	Framework for health promotion evaluation	A framework of eight steps: 1. Describing the programme, 2. Identifying the issues and questions, 3. Designing the data-collection process, 4. Collecting the data, 5. Analysing and interpreting the data, 6. Making recommendations, 7. Dissemination, 8. Taking action. Based on six principles to guide evaluation: 1.be applicable to all evaluation approaches, 2. be consistent with health promotion pr…	Rootman I, Goodstadt M, Hyndman B, McQueen D, Potvin L, Springett J, et al. Evaluation in Health Promotion: Principles and Perspectives. Geneva: WHO Regional Publications, European Serie; 2001
Evaluation Works	Evaluation Works A Toolkit to support commissioning of health and care services	This evaluation toolkit has primarily been developed for those involved in commissioning and providing health and social care services. The toolkit provides a simple step by step guide to support development of appropriate evaluation plans. Presents an evaluation cycle that consists of 1. Identify and understand, 2. Assess, 3. Plan, 4. Do, 5. Review and Act. Includes a checklist of 29 questions a…	West of England Academic Health Science Network, BNSSG Research and Evidence Team, NIHR CLAHRC West. Evaluation Works: A toolkit to support commissioning of health and care services. 2016. Accessed 23 August 2018 from http://www.nhsevaluationtoolkit.net/
Formative Model of Service Evaluation	Formative model of service evaluation	A framework for building evaluation into services as they develop, that can be applied to services at any point in their lifecycle. Offers a flexible approach to evaluation of structure, process and outcome through a seven step cycle that considers needs assessment, service design, monitoring and satisfaction, purpose and context.	Harris R, Hardman E. A formative model of service evaluation. Journal of Clinical Excellence. 2001;3(2):69-73
Generic Evaluation Toolkit	Generic Evaluation Framework and Toolkit	Developed as an electronic programme with support to embed use of toolkit within PCT. An integrated generic framework of evaluation compenents and activities which can be applied directly to practice.	Dunne A, Scriven A, Howe A. Research partnership and knowledge transfer in the development of a generic evaluation toolkit for health promotion interventions in primary care. Transalational Research for Primary Healthcare. 2012. p.147-60
Learning, Evaluation and Planning (LEAP)	NICE Recommendation 16 Evaluate Behaviour Change Interventions	A practical resource, that may be adapted to fit a range of different circumstances. It identifies key activities, and provides guidance and tools to use for planning and evaluating. A set of steps that form a cycle of visioning, planning, implementation and evaluation, and describes what is involved in each step. Step 1: What needs to change?, Step 2: How will we know?, Step 3: How will we go ab…	National Health Service (NHS) Health Scotland.LEAP for Health: Learning, Evaluation and Planning. Edinburgh: Health Scotland; 2003. Available from http://www.healthscotland.com/uploads/documents/308-LEAP_for_health.pdf
Model for Management of Intervention Programme Preparation (MMIPP)	Model for Management of Intervention Programme Preparation (MMIPP)	The model is presented as a source of ideas rather than as a prescription framework. The model has two main features: horizontal bands identifying categories of programme development activity (Organisation, Strategy, Targets, Evaluation, Funding) and vertical bars which mark the different phases of programme development and implementation.	Sanderson C, Haglund BJA, Tillgren P, Svanström L, Östenson CG, Holm LE, et al. Effect and stage models in community intervention programmes; and the development of the model for management of intervention programme preparation (MMIPP). Health Promotion International. 1996;11(2):143-56. doi:10.1093/heapro/11.2.143
Ontario Evaluation Workbook	OPEN tool (Obesity Prevention through European Network)	Provides an overview of key concepts and strategies to help conduct program evaluations through 10 steps. Each chapter describes a step, why it is important and how to do it. The chapters also include helpful worksheets, resources to consult and questions for reflection. Steps: 1. Clarify program, 2. Engage stakeholders, 3. Assess rescources & evaluability, 4. Determine your evaluation questions,…	Ontario Agency for Health Protection and Promotion (Public Health Ontario), Snelling S, Meserve A. Evaluating health promotion programs: introductory workbook. Toronto, ON: Queen's Printer for Ontario; 2016. Accessed 7 August 2018, Available from https://www.publichealthontario.ca/en/erepository/Evaluating_health_promotion_programs_workbook_2016.pdf
Planning, Implementation & Evaluation Model	Applied ecological framework for evaluating infrastructure	Provides a methodolgical framework as guidance to health promotion practitioners. Essential elements of evaluation are presented as a cyclical model and tables of essential elements and examples of methodologies given.	O'Connor-Flemming ML, Parker E, Higgins H, Gould T. A framework for evaluating health promotion programs. Health Promotion Journal of Australia. 2006;17(1):61-6
Stages of Evaluation Model	Stages of Research & Evaluation Model	A comprehensive guide to a staged approach to evaluation for researchers and practitioners. The central framework shows the research and evaluation questions that are addressed at each stage in the planning, implementation and evaluation of health promotion projects and programs. Stages 1 and 2 indicate the importance of a range of different forms of descriptive research as well as formative eval…	Bauman AE, Nutbeam D. Evaluation in a Nutshell: A practical guide to the evaluation of health promotion programs. Sydney: McGraw Hill, 2013. Nutbeam , Evaluating health promotion-progress, problems and solutions. Health Promotion International. 1998;13(1):27-44
Victoria Government Department of Health (DoH) Evaluation Framework	Evaluation framework for health promotion and disease prevention programs	Provides guidance on how to write an evaluation plan, parameters for good evaluation and a list of indicators which allows comparison of the impacts and outcomes of different programs. The six steps in the evaluation framework are: 1. describe the program, 2. evaluation preview, 3. focus the evaluation design, 4. data collection, 5. data analysis and interpretation, 6. disseminate lessons learned.	Prevention and Population Health Branch. Evaluation framework for health promotion and disease prevention programs. Melbourne: Victorian Government Department of Health and Human Services; 2011. Available from http://www2.health.vic.gv.au
California Healthy Cities Evaluation Framework		The framework provides an overview of components grouped under levels (individual, civic participation, organisational, inter-organisational and community). It is an attempt to organize these concepts in a simple yet meaningful way, aiding in systematic documentation of change across Healthy Cities communities. In addition to presenting the conceptual framework it provides information on how thes…	Kegler MC, Twiss JM, Look V. Assessing community change at multiple levels: The genesis of an evaluation framework for the California Healthy Cities Project. Health Education and Behavior. 2000;27(6):760-79
Getting To Outcomes (GTO)	Getting To Outcomes (GTO)	The GTO manual provides a user-friendly model of results-based accountability. Systematic inclusion of critical elements of program planning, implementation and evaluation. Provides 10 accountability questions with worksheets and information on specific tools for each. Can be used by a broad spectrum e.g. those working in treatment, prevention, education, and by various audiences including practi…	Chinman M, Imm P, Wandersman A, Kaftarian S, Neal J, Pendleton KT, et al. Using the Getting to Outcomes (GTO) Model in a statewide prevention initiative. Health Promotion Practice. 2001;2(4):302-9
Health Education Board Scotland (HEBS) Framework	Health Education Board for Scotland (HEBS) Framework for Evaluation	The framework uses the key stages of programme development as the basis for differentiating between types of evaluation used and useful in health promotion practice. Provides a table to identify the type of evaluation characteristic of each stage, purpose of evaluation, research questions, application and resources needed in each stage (planning, design and pilot, implementation early start-up, i…	Wimbush E. Watson J. An Evaluation Framework for Health Promotion: Theory, Quality and Effectiveness. Evaluation. 2000;6(3):301-21
Multilevel Framework	MRC Process evaluation of complex interventions: Medical Research Council guidance	The framework is intended to support planning and evaluation of innovations in health service delivery. Provides guidance on establishing and agreeing boundaries for data collection and analysis. The framework presents a matrix of three levels (consumers, providers, delivery system) and six domains (delivery, impact, sustainability, capacity building, generalisability and dissemination).	Masso M, Quinsey K, Fildes D. (2017) Evolution of a multilevel framework for health program evaluation. Australian Health Review. 2017;41(3):239-45
Principles & Tools for Evaluating Community Health Promotion (HP)	Practical guide for evaluation of community-based disease and health promotion programs	A practical guide for evaluation of community-based disease prevention and health promotion programmes. Provides 5 elements for formative and summative evaluation, with a list of tools and references.	Goodman RM. Principles and tools for evaluating community-based prevention and health promotion programs. Journal of Public Health Management and Practice. 1998;4(2):37-47
RE-AIM	RE-AIM	A framework to assess 5 key factors: reach, efficacy, adoption, implementation and maintenance to determine overall impact of programmes in a range of settings.	Glasgow RE, Vogt TM, Boles SM. Evaluating the Public Health Impact of Health Promotion Interventions: The RE-AIM Framework. American Journal of Public Health. 1999;89(9): 1322-7
MRC Process Evaluation Guidance	LEAP for Health	Provides detailed guidance on process evaluation of complex public health programmes, of relevance to other domains such as health services research and educational interventions. Provides a review of relevant theories and frameworks which informed it's development, offers practical recommendations and six detailed case studies. A framework summarising the key features of process evaluation is ap…	Moore G, Audrey S, Barker M, Bond L, Bonell C, Hardeman W, et al. Process Evaluation of Complex Interventions: UK Medical Research Council Guidance, 2015. Moore G, Audrey S, Barker M, Bond L, Bonell C, Cooper C, et al. Process Evaluation in Complex Public Health Intervention Studies. British Medical Journal. 2015;350:h1258(2):101-2. doi: 10.1136/bmj.h1258
Process Evaluation for Public Health (PH)	Process evaluation for public health interventions and research	Flexible guidance that offers a systematic approach through a set of steps to: Clarify theory, Create theory-informed interventions, Create an inventory of process objectives, Reach consensus on process evaluation questions, Identify measurement tools, Design, implement and administer quality control assurances, Collect, manage and clean data, Analyse data, Create user friendly reports, Refine th…	Steckler A, Linnan L. Process evaluation for public health interventions and research (chapter 1) in Steckler & Linnan (Eds) Process Evaluation, San Fransisco, Calif: Jossey-Bass; 2002
Six Step Guide to Process Evaluation	Six step guide to the process evaluation process	A comprehensive and systematic approach for developing a process-evaluation plan for health promotion programmes. The framework identifies six steps: describe the program, describe complete and acceptable program delivery, develop potential list of questions, determine methods, consider program resources, context and characteristics, finalise process evaluation plan. Provides recommendations for …	Saunders RP, Evans MH, Joshi P. Developing a process-evaluation plan for assessing health promotion program implementation: A how-to guide. Health Promotion Practice. 2005;6(2):134-47
Systematic Evaluation of Multiple Components	Six step protocol to plan process evaluation of multiple intervention components.	A systematic and transparent approach to process evaluation and the applicability to plan process evaluation of both educational and environmental components in multiple settings. A six step protocol (1) Brainstorm the process necessary for full implementation & potential barriers and facilitatotrs to implementation, (2) Application of process evaluation concepts to ensure inclusion of important …	Aarestrup AK, Jorgensen TS, Due P, Krolner R. A six-step protocol to systematic process evaluation of multicomponent cluster-randomised health promoting interventions illustrated by the Boost study. Evaluation and Program Planning. 2014;40: 58-71
Concepts in Process Evaluation	Overview of concepts in process evaluation	A discussion piece, but provides a table of concepts in process evaluation with an indication of qualitative and quantitative measures and composite scores. Identifies eleven components of process evaluation: 1. recruitment, 2. maintenance of participants, 3. context, 4. resources available to the program and the participants, 5. implementation, 6. reach of materials into (or receipt by) the targ…	Baronowski T, Stables G. Process evaluations of the 5-a-day projects. Health Education Behaviour. 2000:27:157-66
Process Evaluation in Group Settings	Framework for the design and process evaluation of health improvement interventions in groups settings	A framework for the design and process evaluation of health improvement interventions in group settings. Provides a series of questions to consider when designing and evaluating a group intervention, and recommends a toolkit approach to choosing the most appropriate methods (quantitative and qualitative) to answer each question.	Hoddinott P, Allan K, Avenell A, Britten J. Group interventions to improve health outcomes: A framework for their design and delivery. BMC Public Health. 2010;10. doi:10.1186/1471-2458-10-800
Process Evaluation of Cluster-Randomised Trials	Framework model for designing process evaluations of cluster-randomised controlled trials	The focus is on process evaluations of cluster-randomised trials, but elements of the framework are applicable to other study designs for evaluating complex interventions. The framework presents a range of approaches to understanding trial delivery, intervention implementation and responses of targeted participants, and proposes a set of candidate elements for designers of process evaluations to …	Grant A, Treweek S, Dreischulte T, Foy R, Guthrie B. Process evaluation for cluster-randomised trials of complex interventions: a proposed framework for design and reporting. Trials. 2013;14:15
Framework for Outcome Assessment	Framework for outcome assessment of health intervention	A framework for assessing the outcome of community-based intervention programmes for the promotion of cardiovascular health at local level. The framework focuses on the methodological aspects of outcome assessment. Provides recommendations for mixed-methods approach to triangulate across four perspectives of a community participation study, socio-epidemiological study, key-informants study, and s…	Bränström IA, Persson L, Wall SI. Towards a framework for outcome assessment of health intervention; Conceptual and methodological considerations. European Journal of Public Health. 1994;4(2):125-30
Community Initiative Evaluation Model	Community Initiative Evaluation Model	A circular model that has six elements identified within eight steps that includes the content of evaluations as well as the process of evaluation. It provides flexible guidelines to help stakeholders identify community level indicators needed to evaluate process, population and short and long term measures. Focus is on a) community/system and population/people indicators as evaluation categories…	Wallerstein N, Polacek M, Maltrud K. Participatory evaluation model for coalitions: The development of systems indicators. Health Promotion Practice. 2002;3(3):361-73. Wallerstein N. A participatory evaluation model for healthier communities: Developing indicators for New Mexico. Public Health Reports. 2000;115:199-204
Contextual Factors Framework	Contextual Factors Framework	The framework is designed to serve as a practical tool that can 1) inform development and implementation of an initiative, 2) guide development of program evaluation and related instruments, 3) frame project reporting and other dissemination or scale-up activities. A graphical format identifies four primary levels of contextual factors (external environment, organization, initiative, site/local t…	Vanderkruik R, McPherson ME. A contextual factors framework to inform implementation and evaluation of public health initiatives. American Journal of Evaluation. 2017;38(3):348-59
Co-ordinated Action Checklist	Co-ordinated action checklist for partnerships	A checklist for partners to monitor strengths and areas for improvement as a partnership promoting change. Includes 25 core items, grouped into dimensions of partnership working: General, Sustainability of partners, Task, Relation, Growth and Visibility.	Wagemakers A, Koelen MA, Lezwijn J, Vaandrager L. Coordinated action checklist: a tool for partnerships to facilitate and evaluate community health promotion. Global Health Promotion. 2010;17(3):17-28
Evaluating Legacy of Community Health Initiatives		Provides a framework for evaluating the legacy of community health initiatives and illustrate its use with the legacy evaluation from The California Wellness Foundation’s (TCWF) Health Improvement Initiative (HII). The framework is intended to serve two purposes: (a) as a logic model to show the key steps in the transition of a partnership and its activities to postinitiative status and (b) as a …	Beery WL, Senter S, Cheadle A, Greenwald HP, Pearson D, Brousseau R, et al. Evaluating the legacy of community health initiatives: A conceptual framework and example from the California Wellness Foundation's health improvement initiative. American Journal of Evaluation. 2005;26(2):150-65.
Framework for Participation, Parnerships & Equity	Framework for planning and evaluating community participation, collaborative partnerships and equity in health promotion	Specific to evaluation of community participation, collaborative partnerships and equity. Focus is on formative and process evaluation with some outcome questions included. The framework consists of a series of questions to be used in different stages in the programme, divided into three sections: preparation/planning, process evaluation, impacts/outcome evaluation.	Jolley G, Lawless A, Hurley C. Framework and tools for planning and evaluating community participation, collaborative partnerships and equity in health promotion. Health Promotion Journal of Australia. 2008;19(2):152-7
Framework for Supportive Social Environments	Framework to facilitate and evaluate supportive social environments for health	Framework to facilitate and evaluate supportive social environments for health. Framework offers a flexible menu approach by choosing levels, variables, and measures. Guidelines give the menu, aims, and suggest methods such as action research, and mixed methods and triangulation.	Wagemakers A, Vaandrager L, Koelen MA, Saan H, Leeuwis C. Community Health Promotion: A framework to facilitate and evaluate supportive social environments for health. Evaluation and Program Planning. 2010;33(4):428-35
Participative Framework for Health Inequalities	Participative evaluation framework for evaluating health inequalities	Provides healthcare professionals with an evidence-based tool for evaluating programmes targeting health inequalities. A practical evaluation framework for health inequalities. A flexible guide, intended to be responsive to local contexts and stakeholders. The framework supports identification of multi-dimensional indicators to inform local service development, and to facilitate the exchange of k…	Themessl-Huber M, Lazenbatt A, Taylor J. Overcoming health inequalities: A participative evaluation framework fit for the task. Journal of the Royal Society for the Promotion of Health. 2008;128(3):117-22
Three Dimensional Health Cube	Three dimensional "health cube" paradigm	A three dimensional model of health promotion (engagement, impact and sustainability) presented as a practical, measurable approach to assess effectiveness of programmes in relation to the three axes. Quantification of 3-dimensional scoring allows managers to monitor impact, engagement, and sustainability of ongoing programmes.	Goldsmith R, Harris S. Thinking Inside the Box: The health cube paradigm for health and wellness program evaluation and design. Population Health Management. 2013;16(5): 291-5
Well Connected	Well Connected	A self assessment tool to help organisations identify gaps in their strategic approach to community involvement. A series of questions guides assessment of six key aspects of community involvement (diversity, procedures, communication, staff support, opportunities, resources).	South J, Fairfax P, Green E. Developing an assessment tool for evaluating community involvement. Health Expectations. 2005; 8(1):63-73
Intervention Mapping	Intervention Mapping	A detailed framework for effective decision making at each step in the intervention development process, to provide a system for the integration of theory, empirical findings, and information collected from the target population. Intervention mapping is intended to make the steps in planning interventions explicit and to faciliate collaborative planning. Composed of 5 steps: creating a matrix of …	Bartholomew LK, G.S. P, Kok G, Gottlieb NH. Planning Health Promotion Programs : An Intervention Mapping Approach: John Wiley & Sons, Incorporated; 2006. Bartholomew LK, Parcel GS, Kok G. Intervention mapping: a process for developing theory- and evidence-based health education programs. Health Educ Behav. 1998;25.
PRECEDE-PROCEED	PRECEDE-PROCEED	The PRECEDE PROCEED Model embodies two key aspects of intervention: planning and evaluation. The model guides the program planner to think logically about the desired endpoint and work backwards to achieve that goal. Through community participation, the planning process is broken down into objectives, sub-objectives and theory. Process evaluation, impact evaluation and outcome evaluation are iden…	Green LW, Kreuter MW. Health promotion planning: an educational and environmental approach, Mountain View, California: Mayfield Publishing Co.; 1991. Crosby R, Noar SM. What is a planning model? An Introduction to PRECEDE-PROCEED. Journal of Public Health Dentistry. 2011;71(Suppl.1):S7-S15
Settings for Health Promotion	Settings for Health Promotion: An Analytic Framework to Guide Intervention Design and Implementation	A framework for guiding analysis and intervention design, implementation, and evaluation. Sets out the core elements of a framework that could be used by practitioners to systematically analyse those features of settings that can have the strongest impact on intervention design and delivery. The framework comprises of three parts: (a) understanding settings, (b) changing settings, and (c) knowled…	Poland B, Krupa G, McCall D. Settings for health promotion: an analytic framework to guide intervention design and implementation. Health Promotion Practice. 2009;10(4):505-16
Realistic Evaluation	Realistic Evaluation	The realist evaluation cycle provides flexible guidance on a strategy for producing a clear theory of of program mechanisms, contexts and outcomes, and then using them to design the appropriate empirical measures and comparisons. Intended for use in a broad spectrum of programmes.	Pawson R, Tilley N. Realistic Evaluation. London: Sage Publications Ltd. 1997
Utilzation-focused evaluation	Utilization-focused evaluation	Guidance on utilization-focused evaluation as an approach that frames the evaluation question in the context of programme implementation to identify and focus relevant evaluation questions. Both implementation evaluation and outcomes evaluation are incorporated. Intended for use in a broad spectrum of programmes.	Patton MQ. The program’s theory of action: Conceptualizing causal linkages. In Utilization-focused evaluation: the new century text. London: Sage Publications. 1997
Better Evaluation	Better Evaluation Rainbow Framework and Planning Tool	This web-based guide aims to support decision making throughout the process of an evaluation, from planning its purpose and scope, designing it, conducting it, reporting findings and supporting use of its findings. Presented as steps: 1. Manage an evaluation or evaluation system, 2. Define what is to be evaluated, 3. Frame the boundaries for evaluation, 4. Describe activities, outcomes, impacts a…	BetterEvaluation. Better Evaluation Rainbow Framework and Planning Tool. 2014. Available from http://www.betterevaluation.org
Community Toolbox	Community Toolbox Evaluating the Initiative	Toolkit to aid developing an evaluation of a community program or initiative. Guidance given as a set of 7 steps: 1. Identify key stakeholders and what they care about, 2. Describe the program or initiative’s framework or logic model, 3. Focus the evaluation design - what the evaluation aims to accomplish, how it will do so, and how the findings will be used, 4. Gather credible evidence, 5. Outli…	Community Toolbox. Evaluating Community Programs and Initiatives.Kansas: Centre for Community Health and Development of University of Kansas. 2018. Accessed 29 September 2018 Available from https://ctb.ku.edu/en/evaluating-initiative
Evaluating Community Projects	Evaluating community projects: A practical guide.	These guidelines were initially developed as part of the JRF Neighbourhood Programme. Step-by-step advice on how to evaluate a community project: 1. Review the situation, 2. Gather evidence for the evaluation, 3. Analyse the evidence, 4. Make use of what you have found out, 5. Share your findings with others	Taylor M, Purdue D, Wilson M, Wilde P. Evaluating community projects: A practical guide. York: Joseph Rowntree Foundation. 2005. Available from https://www.jrf.org.uk/report/evaluating-community-projects-practical-guide
Health Planner's Toolkit	The Health Planner's ToolKit: Evaluation	A training module to provide basic information about evaluation. Divides the steps in an evaluation into two categories: 11 steps for preparing an evaluation (1. identify and engage stakeholders; 2. set the purpose of the evaluation; 3. embed the program’s objectives within a program logic model; 4. conduct an evaluability assessment; 5. address ethical issues; 6. develop the evaluation project’s…	Health System Intelligence Project (HSIP). The Health Planner's Toolkit Module 8 Evaluation.Ontario. 2008 Accessed 21 August 2018. Availabe from http://www.ontla.on.ca/library/repository/mon/22000/283845.pdf
Impact Pathway Analysis	Participatory Impact Pathways Analysis	Participatory Impact Pathways Analysis (PIPA) is a project planning and monitoring and evaluation (M&E) approach. It is designed to help people involved in a project, program or organization make explicit their theories of change. Outlines a number of steps to guide 1. drawing a problem tree, 2. deriving project outputs, 3. creating a vision, 4. drawing network maps, 5. developing an outcomes log…	Douthwaite B, Alvarez S, Thiele G, Mackay R. Participatory Impact Pathway Analysis: A practical method for project planning and evaluation. The Institutional Learning and Change (ILAC) Brief 2008. Perez-Escamilla R, Segura-Perez S, Damio G. Applying the Program Impact Pathways (PIP) evaluation framework to school-based healthy lifestyle programs: Workshop Evaluation Manual. Food and Nutrition Bul…
Magenta Book	Magenta Book Guidance for Evaluation	The Magenta Book is the recommended central government guidance on evaluation that sets out best practice for departments to follow. It presents standards of good practice in conducting evaluations, and seeks to provide an understanding of the issues faced when undertaking evaluations of projects, policies, programmes and the delivery of services. Part A provides an overview of evaluation approah…	HM Treasury. The Magenta Book: Guidance for Evaluation. London: HM Treasury, 2011. Available from https://www.gov.uk/government/uploads/system/uploads/attachment_data/file/220542/magenta_book_combined.pdf
Levels of Coalition Evaluation	Levels of coalition evaluation	A framework for guidance of evaluation of coalitions. Identifies three levels to measure (a) processes that sustain and renew coalition infrastructure and function; (b) programs intended to meet target activities, or those that work directly toward the partnership’s goals; and (c) changes in health status or the community.	Butterfoss FD, Francisco VT. Evaluating Community Partnerships and Coalitions with Practitioners in Mind. Health Promotion Practice. 2004;5(2):108-14
Logic Model Development Guide	Logic Model Development Guide	An introduction to the logic model as an action-oriented tool for program planning and evaluation. Examples and checklists for reviewing content quality and a template for developing a logic model are provided.	W.K.Kellogg Foundation.Logic Model Development Guide. Battle Creek Michigan: W.K. Kellogg Foundation. 2004
