# Supplementary material for: A scoping review of evaluation frameworks and their applicability to real-world physical activity and dietary change programme evaluation
Source: BMC Public Health. 2020 Jun 26;20:1000. doi: 10.1186/s12889-020-09062-0 (PMC7318477; doi:10.1186/s12889-020-09062-0)
Supplement: Supplementary file 2 — Additional File 2. General characteristics of the frameworks.xlsx. Summary of data extracted to identify the scope and general characteristics of each framework. [file 12889_2020_9062_MOESM2_ESM.xlsx]

## Sheet: AF 2 General Characteristics
				Stated Evaluation Focus/Objective					Stated Intended Audience			Stated Scope Descriptors								Framework Format				Basis of Framework development &/or validation								Reference(s)
Framework Short Name	Year of Publication	Academic or Grey Literature	Programme Type	General Programme Evaluation	Process Evaluation	Outcome Evaluation	Specific Evaluation Element	Programme Planning	Researchers	Practitioners	Not Stated	General nonspecific	Real World Practice Setting	Community Based	Health Education	Policy	Complex Intervention	Other specific intervention function or context	Not stated	Checklist or questionnaire	Set of indicators	Set of steps	flexible guidance	Literature Review	Consultation	Testing	Experience of conducting evaluation(s)	Prior theory or framework(s)	Not stated	Additonal support for using framework	Mechanism(s) for updating
Evaluating Sport & Physical Activity	2007	Grey	Physical Activity	ü						ü			ü									ü							ü			Dugdill, L. Stratton, G. Evaluating sport and physical activity interventions: a guide for practitioners: London: Sport England, The University of Salford, Department of Health, North West Region Public Health Group & Liverpool John Moores University; 2007
Physical Activity Evaluation Handbook	2002	Grey	Physical Activity	ü						ü			ü									ü						ü				US Department of Health & Human Services. (2002) Physical activity evaluation handbook. Atlanta GA: US Department of Health and Human Services Centres for disease control and prevention; 2002
Sport England Evaluation Framework	2000	Grey	Physical Activity	ü						ü			ü							ü		ü							ü			Sport England. Evaluation Framework: Measurement and Evaluation Guidance Tools and Resources. London: Sport England; n.d. Online resource accessed 06 August 2018 from https://evaluationframework.sportengland.org/
SEF for Physical Activity	2012	Grey	Physical Activity	ü						ü		ü	ü							ü					ü			ü			ü	Cavill, N., Roberts, K., Rutter, H. Standard Evaluation Framework for Physical Activity Interventions. Oxford: National Obesity Observatory; 2012
GENIE	2015	Grey & Academic	Dietary Change	ü					ü	ü			ü		ü					ü				ü	ü	ü						Hand RK, Abram JK, Ziegler PJ, Parrott JS, Steiber AL. Development and Validation of the Guide for Effective Nutrition Interventions and Education (GENIE): A Tool for Assessing the Quality of Proposed Nutrition Education Programs. Journal Of Nutrition Education andBehavior. 2015;47(4):308-16; Abram JK, Hand RK, Ziegler PJ, Parrott JS, Steiber AL. 2015 What is your Nutrition Program Missing? Findi…
SEF for Dietary Interventions	2012	Grey	Dietary Change	ü						ü		ü	ü							ü					ü			ü			ü	Cavill N, Roberts K, Rutter, H. Standard Evaluation Framework for Dietary Interventions. London: National Obesity Observatory. 2012
Empowerment in Nutrition	2017	Academic	Dietary Change		ü	ü	ü				ü			ü									ü	ü	ü			ü				Brandstetter S, Curbach J, Lindacher J, Rueter B, Warrelmann B, Loss J. Empowerment for healthy nutriton in German communities: a study framework. Health Promotion International. 2017;32(3): 500-510
Centre TRT's Framework	2012	Academic	Obesity prevention/weight management	ü						ü						ü						ü						ü				Leeman J, Sommers J, Vu M, Jernigan J, Payne G, Thompson D, et al. An evaluation framework for obesity prevention policy interventions. Preventing Chronic Disease. 2012; 9(6). doi:10.5888/pcd9.110322
PHE Guide	2015	Grey	Obesity prevention/weight management	ü						ü			ü							ü		ü						ü				Cavill N, Roberts K, Ells L. (2015) Evaluation of weight management, physical activity and dietary interventions: an introductory guide. Oxford: Public Health England. 2015; PHE publications gateway number 2015090
GPAT	2011	Grey	Obesity prevention/weight management	ü						ü			ü							ü				ü	ü	ü						World Health Organisation Regional Office of Europe. Good Practice Appraisal Tool for Obesity Prevention Programmes,Pprojects, Initiatives and Interventions. Copenhagen: World Health Organization. 2011. Available from:http://www.euro.who.int/__data/assets/pdf_file/0007/149740/e95686.pdf.
OPEN Tool	2018	Academic	Obesity prevention/weight management	ü					ü					ü						ü					ü			ü				Mantziki K, Renders CM, Westerman MJ, Mayer J, Borys JM, Seidell JC Tools for a systematic appraisal of integrated community-based approaches to childhood obesity. BMC Public Health. 2018; 18(1):189; OPEN COMMUNITY-BASED PROGRAMMES METHODOLOGY ASSESSMENT: TOOLS AND RESULTS accessed at http://openprogram.eu/toolbox/2016/12/30/community-based-programmes-methodology-assessment
SEF for Weight Management	2009	Grey	Obesity prevention/weight management	ü						ü		ü	ü							ü					ü						ü	Roberts K, Cavill N, Rutter H. Standard Evaluation framework for weight management interventions. London: National Obesity Observatory. 2009
NICE Guidance: Behaviour Change	2007	Grey	Behaviour Change	ü					ü	ü		ü	ü										ü					ü		ü	ü	National Institute for Health and Care Excellence (NICE) Behaviour Change: Individual Approaches [Public Health Guideline PH49] London: NICE (ONLINE recources) 2014. Accessed from https://www.nice.org.uk/Guidance/ph6 on 16.11.2018; NICE Recommendations https://www.nice.org.uk/guidance/ph49/chapter/1-Recommendations#recommendation-16-evaluate-behaviour-change-interventions
Cross-site Evaluation Tool	2010	Academic	Public Health	ü							ü	ü											ü		ü					ü		Kruger DJ, Morrel-Samuels S, Davis-Satteria L, Harris-Ellis BJ, Slonim A. Developing a Cross-Site Evaluation Tool for Diverse Health Interventions. Health Promotion Practice. 2010; 11(4): 555-561
Evaluating Complex Community-Based HP	2014	Academic	Health Promotion	ü				ü			ü			ü			ü						ü	ü				ü				Jolley, G. Evaluating complex community-based health promotion: Addressing the challenges. Evaluation and Program Planning. 2014; 45:71-81
Evaluation of Health Education	1995	Academic	Health Promotion	ü					ü	ü		ü											ü		ü							Israel BA, Cummings KM, Dignan MB, Heaney CA, Perales DP, Simons-Morton BG, et al. Evaluation of Health Education Programs: Current Assessment and Future Directions. Health Education Quarterly. 1995; 22(3):364-289
Evaluation of Healthy Community Initiatives	1996	Academic	Health Promotion	ü					ü	ü				ü									ü				ü	ü			ü	Poland BD. (1996) Knowledge development and evaluation in, of and for Healthy Community Initiatives. Part 1: Guiding principles. Health Promotion International. 1996;11(3):237-247
Health Workers Guide	1990	Academic	Health Promotion	ü						ü			ü										ü				ü					Hawe P, Dageling D, Hall J. Evaluating Health Promotion: A Health Workers Guide. Sydney: Maclennan & Petty Pty Ltd; 1990.
Kellogg Foundation Evaluation Handbook	2017	Grey	Public Health	ü						ü		ü											ü				ü		ü	ü	ü	W.K. Kellogg Foundation. The Step-by-Step Guide to Evaluation: How to Become Savvy Evaluation Consumers. USA: W.K. Kellogg Foundation. 2017, Available from https://www.wkkf.org/resource-directory/resource/2010/w-k-kellogg-foundation.
MRC Complex Intervention Guidance	2008	Academic	Public Health	ü					ü								ü						ü						ü		ü	Craig P, Dieppe P, Macintyre S, Michie S, Nazareth I, Petticrew M. Developing and evaluating complex interventions: the new MRC guidance. British Medical Journal. 2008;337 (e1655); doi 10.1136/bmj.a1655. Craig P, Dieppe P, Macintyre S, Michie S, Nazareth I, Petticrew M. Deeloping and evaluating complex interventions: new guidance. 2008; Available from http://www.mrc.ac.uk/complexinterventionsguid…
MRC Using Natural Experiments	2012	Academic	Public Health	ü					ü	ü			ü			ü	ü						ü		ü							Craig P, Cooper C, Gunnell D, Haw S, Lawson K, Macintyre S, et al. Using natural experiments to evaluate population health interventions: guidance for producers and users of evidence. London:Medical Research Council; 2012. Available from https://mrc.ukri.org/documents/pdf/natural-experiments-guidance/. Craig P, Cooper C, Gunnell D, Haw S, Lawson K, Macintyre S, et al. Using natural experiments to…
Setting Standards	2001	Academic	Health Promotion	ü					ü	ü		ü	ü	ü									ü						ü			Judd J, Frankish CJ, Moulton G. Setting Satndards in the evaluation of community-based health promotion programmes - a unifying approach. Health Promotion Internnational. 2001;16(4):367-80
WHO Recommendations	1998	Grey	Health Promotion	ü						ü					ü	ü							ü	ü	ü		ü					World Health Organization. Health Promotion Evaluation: Recommendations to Policy-Makers. Report of the WHO European Working group on Health Promotion Evaluation. Geneva: World Health Organization; 1998
CDC Framework	1999	Grey & Academic	Public Health	ü						ü		ü	ü									ü		ü	ü	ü	ü			ü	ü	Centers for Disease Control and Prevention (CDC). Framework for program evaluation in public health. MMWR 1999;48(No. RR-11):[inclusive page numbers]; Milstein B, Wetherhall S. A Framework Featuring Steps and Standards for Program Evaluation. Health Promotion Practice. 2000;1(3):221-8
Evaluation Framework for Community Health	2000	Grey	Health Promotion	ü						ü				ü								ü						ü				The Centre for the Advancement of Community Based Public Health. An Evaluation Framework for Community Health Programs. Durham, NC: The Centre for the Advancement of Community Based Public Health. 2000
Evaluation in Health Promotion	2001	Academic	Health Promotion	ü					ü	ü		ü										ü						ü				Rootman I, Goodstadt M, Hyndman B, McQueen D, Potvin L, Springett J, et al. Evaluation in Health Promotion: Principles and Perspectives. Geneva: WHO Regional Publications, European Serie; 2001
Evaluation Works	2016	Grey	Public Health	ü						ü			ü									ü			ü		ü			ü		West of England Academic Health Science Network, BNSSG Research and Evidence Team, NIHR CLAHRC West. Evaluation Works: A toolkit to support commissioning of health and care services. 2016. Accessed 23 August 2018 from http://www.nhsevaluationtoolkit.net/
Formative Model of Service Evaluation	2001	Academic	Public Health	ü						ü			ü	ü								ü					ü	ü				Harris R, Hardman E. A formative model of service evaluation. Journal of Clinical Excellence. 2001;3(2):69-73
Generic Evaluation Toolkit	2011	Academic	Health Promotion	ü					ü	ü			ü									ü		ü	ü	ü				ü	ü	Dunne A, Scriven A, Howe A. Research partnership and knowledge transfer in the development of a generic evaluation toolkit for health promotion interventions in primary care. Transalational Research for Primary Healthcare. 2012. p.147-60
LEAP	2003	Grey	Public Health	ü				ü		ü			ü	ü								ü			ü	ü		ü		ü		National Health Service (NHS) Health Scotland.LEAP for Health: Learning, Evaluation and Planning. Edinburgh: Health Scotland; 2003. Available from http://www.healthscotland.com/uploads/documents/308-LEAP_for_health.pdf
MMIPP	1996	Academic	Health Promotion	ü							ü			ü								ü	ü				ü	ü				Sanderson C, Haglund BJA, Tillgren P, Svanström L, Östenson CG, Holm LE, et al. Effect and stage models in community intervention programmes; and the development of the model for management of intervention programme preparation (MMIPP). Health Promotion International. 1996;11(2):143-56. doi:10.1093/heapro/11.2.143
Ontario Evaluation Workbook	2016	Grey	Health Promotion	ü						ü			ü									ü							ü	ü		Ontario Agency for Health Protection and Promotion (Public Health Ontario), Snelling S, Meserve A. Evaluating health promotion programs: introductory workbook. Toronto, ON: Queen's Printer for Ontario; 2016. Accessed 7 August 2018, Available from https://www.publichealthontario.ca/en/erepository/Evaluating_health_promotion_programs_workbook_2016.pdf
Planning, Implementation & Evaluation Model	2006	Academic	Health Promotion	ü				ü		ü			ü									ü							ü			O'Connor-Flemming ML, Parker E, Higgins H, Gould T. A framework for evaluating health promotion programs. Health Promotion Journal of Australia. 2006;17(1):61-6
Stages of Evaluation Model	1998	Academic	Health Promotion	ü					ü	ü		ü										ü							ü			Bauman AE, Nutbeam D. Evaluation in a Nutshell: A practical guide to the evaluation of health promotion programs. Sydney: McGraw Hill, 2013. Nutbeam , Evaluating health promotion-progress, problems and solutions. Health Promotion International. 1998;13(1):27-44
Victoria Govt DoH Evaluation Framework	2010	Grey	Health Promotion	ü						ü		ü										ü						ü				Prevention and Population Health Branch. Evaluation framework for health promotion and disease prevention programs. Melbourne: Victorian Government Department of Health and Human Services; 2011. Available from http://www2.health.vic.gv.au
California Healthy Cities Evaluation Framework	2000	Academic	Public Health	ü					ü	ü				ü							ü		ü		ü		ü	ü				Kegler MC, Twiss JM, Look V. Assessing community change at multiple levels: The genesis of an evaluation framework for the California Healthy Cities Project. Health Education and Behavior. 2000;27(6):760-79
Getting To Outcomes (GTO)	2001	Academic	Public Health	ü				ü		ü		ü	ü			ü				ü								ü		ü		Chinman M, Imm P, Wandersman A, Kaftarian S, Neal J, Pendleton KT, et al. Using the Getting to Outcomes (GTO) Model in a statewide prevention initiative. Health Promotion Practice. 2001;2(4):302-9
HEBS Framework	1996	Academic	Health Promotion	ü					ü	ü			ü								ü						ü					Wimbush E. Watson J. An Evaluation Framework for Health Promotion: Theory, Quality and Effectiveness. Evaluation. 2000;6(3):301-21
Multilevel Framework	2017	Academic	Public Health	ü					ü	ü		ü									ü			ü	ü		ü					Masso M, Quinsey K, Fildes D. (2017) Evolution of a multilevel framework for health program evaluation. Australian Health Review. 2017;41(3):239-45
Principles & Tools for Evaluating Community HP	1998	Academic	Health Promotion	ü							ü			ü							ü								ü			Goodman RM. Principles and tools for evaluating community-based prevention and health promotion programs. Journal of Public Health Management and Practice. 1998;4(2):37-47
RE-AIM	1996	Academic	Public Health	ü							ü	ü	ü	ü							ü								ü			Glasgow RE, Vogt TM, Boles SM. Evaluating the Public Health Impact of Health Promotion Interventions: The RE-AIM Framework. American Journal of Public Health. 1999;89(9): 1322-7
MRC Process Evaluation Guidance	2015	Academic	Public Health		ü				ü	ü		ü					ü						ü	ü	ü		ü					Moore G, Audrey S, Barker M, Bond L, Bonell C, Hardeman W, et al. Process Evaluation of Complex Interventions: UK Medical Research Council Guidance, 2015. Moore G, Audrey S, Barker M, Bond L, Bonell C, Cooper C, et al. Process Evaluation in Complex Public Health Intervention Studies. British Medical Journal. 2015;350:h1258(2):101-2. doi: 10.1136/bmj.h1258
Process Evaluation for Public Health	2002	Academic	Public Health		ü				ü	ü		ü										ü		ü				ü				Steckler A, Linnan L. Process evaluation for public health interventions and research (chapter 1) in Steckler & Linnan (Eds) Process Evaluation, San Fransisco, Calif: Jossey-Bass; 2002
Six Step Guide to Process Evaluation	2005	Academic	Health Promotion		ü					ü		ü										ü						ü				Saunders RP, Evans MH, Joshi P. Developing a process-evaluation plan for assessing health promotion program implementation: A how-to guide. Health Promotion Practice. 2005;6(2):134-47
Systematic Evaluation of Multiple Components	2014	Academic	Health Promotion		ü				ü			ü										ü						ü				Aarestrup AK, Jorgensen TS, Due P, Krolner R. A six-step protocol to systematic process evaluation of multicomponent cluster-randomised health promoting interventions illustrated by the Boost study. Evaluation and Program Planning. 2014;40: 58-71
Concepts in Process Evaluation	2000	Academic	Health Promotion		ü						ü	ü									ü						ü					Baronowski T, Stables G. Process evaluations of the 5-a-day projects. Health Education Behaviour. 2000:27:157-66
Process Evaluation in Groups Settings	2010	Academic	Public Health		ü		ü	ü	ü	ü								ü		ü				ü	ü		ü					Hoddinott P, Allan K, Avenell A, Britten J. Group interventions to improve health outcomes: A framework for their design and delivery. BMC Public Health. 2010;10. doi:10.1186/1471-2458-10-800
Process Evaluation of Cluster-Randomised Trials	2013	Academic	Public Health		ü		ü				ü						ü				ü			ü				ü				Grant A, Treweek S, Dreischulte T, Foy R, Guthrie B. Process evaluation for cluster-randomised trials of complex interventions: a proposed framework for design and reporting. Trials. 2013;14:15
Framework for Outcome Assessment	1994	Academic	Health Promotion			ü					ü			ü								ü		ü								Bränström IA, Persson L, Wall SI. Towards a framework for outcome assessment of health intervention; Conceptual and methodological considerations. European Journal of Public Health. 1994;4(2):125-30
Community Initiative Evaluation Model	2002	Academic	Health Promotion				ü		ü	ü				ü							ü	ü		ü			ü			ü		Wallerstein N, Polacek M, Maltrud K. Participatory evaluation model for coalitions: The development of systems indicators. Health Promotion Practice. 2002;3(3):361-73. Wallerstein N. A participatory evaluation model for healthier communities: Developing indicators for New Mexico. Public Health Reports. 2000;115:199-204
Contextual Factors Framework	2017	Academic	Public Health				ü	ü			ü	ü							ü		ü			ü	ü	ü		ü				Vanderkruik R, McPherson ME. A contextual factors framework to inform implementation and evaluation of public health initiatives. American Journal of Evaluation. 2017;38(3):348-59
Co-ordinated Action Checklist	2010	Academic	Health Promotion				ü		ü	ü				ü						ü				ü		ü						Wagemakers A, Koelen MA, Lezwijn J, Vaandrager L. Coordinated action checklist: a tool for partnerships to facilitate and evaluate community health promotion. Global Health Promotion. 2010;17(3):17-28
Evaluating Legacy of Commnunity Health Initiatives	2005	Academic	Public Health				ü				ü			ü							ü						ü					Beery WL, Senter S, Cheadle A, Greenwald HP, Pearson D, Brousseau R, et al. Evaluating the legacy of community health initiatives: A conceptual framework and example from the California Wellness Foundation's health improvement initiative. American Journal of Evaluation. 2005;26(2):150-65.
Framework for Participation, Partnerships & Equity	2008	Academic	Health Promotion		ü	ü	ü	ü		ü			ü	ü						ü				ü		ü						Jolley G, Lawless A, Hurley C. Framework and tools for planning and evaluating community participation, collaborative partnerships and equity in health promotion. Health Promotion Journal of Australia. 2008;19(2):152-7
Framework for Supportive Social Environments	2010	Academic	Health Promotion				ü		ü	ü		ü									ü		ü	ü	ü		ü					Wagemakers A, Vaandrager L, Koelen MA, Saan H, Leeuwis C. Community Health Promotion: A framework to facilitate and evaluate supportive social environments for health. Evaluation and Program Planning. 2010;33(4):428-35
Participative Framework for Health Inequalities	2008	Academic	Health Promotion				ü		ü	ü		ü									ü			ü		ü						Themessl-Huber M, Lazenbatt A, Taylor J. Overcoming health inequalities: A participative evaluation framework fit for the task. Journal of the Royal Society for the Promotion of Health. 2008;128(3):117-22
Three Dimensional Health Cube	2013	Academic	Health Promotion				ü	ü		ü			ü								ü							ü				Goldsmith R, Harris S. Thinking Inside the Box: The health cube paradigm for health and wellness program evaluation and design. Population Health Management. 2013;16(5): 291-5
Well Connected	2005	Academic	Public Health				ü			ü			ü	ü						ü	ü			ü	ü	ü						South J, Fairfax P, Green E. Developing an assessment tool for evaluating community involvement. Health Expectations. 2005; 8(1):63-73
Intervention Mapping	1998	Academic	Health Promotion	ü				ü	ü	ü					ü							ü		ü			ü					Bartholomew LK, G.S. P, Kok G, Gottlieb NH. Planning Health Promotion Programs : An Intervention Mapping Approach: John Wiley & Sons, Incorporated; 2006. Bartholomew LK, Parcel GS, Kok G. Intervention mapping: a process for developing theory- and evidence-based health education programs. Health Educ Behav. 1998;25.
PRECEDE-PROCEED	2005	Academic	Health Promotion	ü				ü			ü	ü		ü								ü							ü			Green LW, Kreuter MW. Health promotion planning: an educational and environmental approach, Mountain View, California: Mayfield Publishing Co.; 1991. Crosby R, Noar SM. What is a planning model? An Introduction to PRECEDE-PROCEED. Journal of Public Health Dentistry. 2011;71(Suppl.1):S7-S15
Settings for Health Promotion	1996	Academic	Health Promotion				ü	ü		ü			ü							ü							ü					Poland B, Krupa G, McCall D. Settings for health promotion: an analytic framework to guide intervention design and implementation. Health Promotion Practice. 2009;10(4):505-16
Realistic Evaluation	1997	Academic	Non-specific programmes or not stated	ü					ü	ü			ü										ü				ü					Pawson R, Tilley N. Realistic Evaluation. London: Sage Publications Ltd. 1997
Utilization-Focused Evaluation	1997	Academic	Non-specific programmes or not stated	ü							ü	ü											ü						ü			Patton MQ. The program’s theory of action: Conceptualizing causal linkages. In Utilization-focused evaluation: the new century text. London: Sage Publications. 1997
Better Evaluation	2014	Grey	Non-specific programmes or not stated	ü					ü	ü		ü										ü							ü	ü		BetterEvaluation. Better Evaluation Rainbow Framework and Planning Tool. 2014. Available from http://www.betterevaluation.org
Community Toolbox	2018	Grey	Non-specific programmes or not stated	ü						ü			ü	ü								ü						ü		ü		Community Toolbox. Evaluating Community Programs and Initiatives.Kansas: Centre for Community Health and Development of University of Kansas. 2018. Accessed 29 September 2018 Available from https://ctb.ku.edu/en/evaluating-initiative
Evaluating Community Projects	2005	Grey	Non-specific programmes or not stated	ü						ü				ü								ü					ü			ü		Taylor M, Purdue D, Wilson M, Wilde P. Evaluating community projects: A practical guide. York: Joseph Rowntree Foundation. 2005. Available from https://www.jrf.org.uk/report/evaluating-community-projects-practical-guide
Health Planners ToolKit	2008	Grey	Non-specific programmes or not stated	ü				ü		ü			ü									ü							ü	ü		Health System Intelligence Project (HSIP). The Health Planner's Toolkit Module 8 Evaluation.Ontario. 2008 Accessed 21 August 2018. Availabe from http://www.ontla.on.ca/library/repository/mon/22000/283845.pdf
Impact Pathway Analysis	2008	Grey & Academic	Non-specific programmes or not stated	ü				ü	ü	ü	ü		ü									ü					ü	ü		ü	ü	Douthwaite B, Alvarez S, Thiele G, Mackay R. Participatory Impact Pathway Analysis: A practical method for project planning and evaluation. The Institutional Learning and Change (ILAC) Brief 2008. Perez-Escamilla R, Segura-Perez S, Damio G. Applying the Program Impact Pathways (PIP) evaluation framework to school-based healthy lifestyle programs: Workshop Evaluation Manual. Food and Nutrition Bul…
Magenta Book	2011	Grey	Non-specific programmes or not stated	ü						ü						ü						ü							ü	ü		HM Treasury. The Magenta Book: Guidance for Evaluation. London: HM Treasury, 2011. Available from https://www.gov.uk/government/uploads/system/uploads/attachment_data/file/220542/magenta_book_combined.pdf
Levels of Coalition Evaluation	2004	Academic	Non-specific programmes or not stated	ü			ü		ü	ü				ü				ü			ü								ü			Butterfoss FD, Francisco VT. Evaluating Community Partnerships and Coalitions with Practitioners in Mind. Health Promotion Practice. 2004;5(2):108-14
Logic Model Development Guide	2004	Grey	Non-specific programmes or not stated	ü				ü	ü	ü		ü											ü		ü		ü			ü		W.K.Kellogg Foundation.Logic Model Development Guide. Battle Creek Michigan: W.K. Kellogg Foundation. 2004
